# Supplementary material for: ATF4 leads to glaucoma by promoting protein synthesis and ER client protein load
Source: Nat Commun. 2020 Nov 5;11:5594. doi: 10.1038/s41467-020-19352-1 (PMC7644693; doi:10.1038/s41467-020-19352-1)
Supplement: Supplementary file 4 — Source Data [file 41467_2020_19352_MOESM4_ESM.xlsx]

## Sheet: Fig.1
Fig.1A
Fig.1B
		Normal						Glaucoma
	ATF4	0.0428	0.0687	0.00382				0.5341	0.5184	0.5768
	CHOP	0.3676	0.3047	0.167				0.8855	1.5408	1.6332
	GADD34	0.2028	0.00544	0.2129	0.52	0.0237	0.30255	2.0653	1.2815	0.4225	0.1598	0.95734	0.7288
	XBP1s	0.3744	0.6417	0.5449	0.262			1.2962	2.1198	2.774	2.8507
Fig.1D
	5-2-glaucoma (OD) 20x
		Area	Mean	Min	Max	IntDen	RawIntDen				IntDen/area	Actual - background fluorescence				Normal	Glaucoma		Normal	Glaucoma
	1	19.706	6769.74	0	65535	133401	1229426221	Green	ATF4		6769.58	6769.58			ATF4	2417.15	6769.58	GAAD34	1058.04	8631.49
	2	27.201	0	0	0	0	0	background			0					601.765	11184.2		1600.31	4285.05
	3	29.391	8661.92	0	65535	254586	2346263519	Red	GAAD34		8662.04	8631.49				1063.05	8392.84		967.335	6201.48
	4	31.379	30.549	0	65535	958.595	8834408	background			30.5489					2323.28	4846.43		717.693	4910.76
	5-2-glaucoma (OS) 20x-02															24.9232	6488.14		761.393	5636.45
	1	16.102	11184.5	0	65535	180089	1659695661				11184.2	11184.2				1448.06	5895.69		409.481	21100.7
	2	17.993	0	0	0	0	0				0					2106.31	8229.97		580.652	12446.7
	3	28.748	4343.5	0	65535	124867	1150771006				4343.49	4285.05				1965.79	4087.87		371.969	3759.53
	4	25.302	58.445	0	65535	1478.77	13628312				58.4446					2238.76	7204.14		184.651	8085.9
	5-342-glaucoma (OD) 20x																6387.86			6241.39
	1	27.803	8393.01	0	65535	233348	2150532260				8392.9	8392.84					5649.71			7062.05
	2	24.03	0.059	0	6807	1.407	12968				0.0585518
	3	42.874	6206.15	0	65535	266085	2452240474				6206.21	6201.48
	4	23.151	4.736	0	65535	109.632	1010371				4.73552
	5-342-glaucoma (OS)20x-2
	1	18.37	4846.32	0	65535	89029	820491101				4846.43	4846.43
	2	18.771	0	0	0	0	0				0
	3	29.236	4912.96	0	65535	143636	1323747229				4912.98	4910.76
	4	23.258	2.22	0	65535	51.627	475796				2.21975
	114-11-glacuoma (OD)-20x
	1	27.695	6488.06	0	65535	179689	1656012942				6488.14	6488.14
	2	29.644	0	0	0	0	0				0
	3	28.081	5636.54	0	65535	158281	1458713826				5636.57	5636.45
	4	25.033	0.119	0	15935	2.985	27507				0.119243
	114-11-glaucoma (OS)-20x
	1	35.9	5895.66	0	65535	211657	1950627491				5895.73	5895.69
	2	38.595	0.041	0	14647	1.589	14647				0.0411711
	3	50.599	21112.4	0	65535	1.06827e+06	9845167578				21112.5	21100.7
	4	34.605	11.758	0	65535	406.882	3749825				11.7579
	115-11-glaucoma (OD)-20x
	1	36.724	8229.89	0	65535	302238	2785421114				8229.97	8229.97
	2	47.591	0	0	0	0	0				0
	3	52.672	12448.6	0	65535	655694	6042872229				12448.6	12446.7
	4	38.941	1.941	0	65535	75.595	696682				1.94127
	115-11-glaucoma-(OS) 20x
	1	28.648	4087.87	0	65535	117109	1079279458				4087.87	4087.87
	2	31.095	0	0	0	0	0				0
	3	54.923	3759.88	0	65535	206504	1903145150				3759.89	3759.53
	4	37.336	0.358	0	65535	13.354	123070				0.357671
	140-11-glaucoma (OD)-20x
	1	20.255	7204.1	0	65535	145921	1344803699				7204.17	7204.14
	2	22.678	0.032	0	4273	0.721	6644				0.0317929
	3	19.558	8087.62	0	65535	158180	1457785620				8087.73	8085.9
	4	18.744	1.835	0	65535	34.399	317023				1.8352
	140-11-glaucoma-(OS)20x-02
	1	27.512	6387.75	0	65535	175743	1619644863				6387.86	6387.86
	2	34.229	0	0	0	0	0				0
	3	44.979	6243.26	0	65535	280813	2587973317				6243.2	6241.39
	4	21.714	1.81	0	46332	39.305	362236				1.81012
	glaucoma-(OD)20x-03
	1	22.351	5649.78	0	65535	126277	1163765217				5649.71	5649.71
	2	25.824	0	0	0	0	0				0
	3	36.78	7069.34	0	65535	260011	2396258587				7069.35	7062.05
	4	20.735	7.3	0	65535	151.357	1394903				7.29959
	4-116-Normal (OD)-20x
	1	30.202	2417.16	0	65535	73002.8	672793639				2417.15	2417.15
	2	24.582	0	0	0	0	0				0
	3	36.627	1059.69	0	65535	38813.2	357702823				1059.69	1058.04
	4	33.969	1.646	0	12379	55.903	515206				1.64571
	4-116-Normal (OS)-20x-02
	1	24.759	601.912	0	65535	14902.7	137343150				601.91	601.765
	2	39.331	0.145	0	28605	5.699	52522				0.144898
	3	45.741	1671.89	0	65535	76474.4	704788013				1671.9	1600.31
	4	26.267	71.592	0	65535	1880.55	17331139				71.5936
	183-11-Normal (OD)-20x
	1	45.734	1066.07	0	65535	48755.6	449331977				1066.07	1063.05
	2	34.506	3.017	0	65535	104.088	959279				3.01652
	3	57.944	969.435	0	65535	56173.1	517690965				969.437	967.335
	4	28.618	2.102	0	65535	60.162	554452				2.10224
	241-10-Normal (OD)-20x
	1	46.167	2323.28	0	65535	107259	988496073				2323.28	2323.28
	2	42.874	0	0	0	0	0				0
	3	46.696	717.688	0	65535	33513.4	308859224				717.693	717.693
	4	31.237	0	0	0	0	0				0
	241-10-Normal (OS)-20x-02
	1	66.308	24.923	0	65535	1652.61	15230434				24.9232	24.9232
	2	22.881	0	0	0	0	0				0
	3	52.301	761.39	0	65535	39821.6	366996022				761.393	761.393
	4	26.213	0	0	0	0	0				0
	446-11-Normal- (OD) 20x
	1	46.068	1448.05	0	65535	66709	614790220				1448.06	1448.06
	2	36.248	0	0	0	0	0				0
	3	65.046	409.505	0	65535	26636.7	245484116				409.506	409.481
	4	38.371	0.025	0	6854	0.963	8877				0.0250971
	446-11-Normal-(OS) 20x-02
	1	36.1	2106.33	0	65535	76037.9	700765613				2106.31	2106.31
	2	29.306	0	0	0	0	0				0
	3	70.799	580.735	0	65535	41115.2	378917391				580.731	580.652
	4	24.814	0.079	0	18118	1.966	18118				0.0792295
	839-10-Normal (OD)-20x
	1	43.024	1965.77	0	65535	84576.1	779453616				1965.79	1965.79
	2	32.365	0	0	0	0	0				0
	3	72.028	372.242	0	65535	26811.9	247098333				372.243	371.969
	4	25.96	0.274	0	65535	7.111	65535				0.273921
	839-10-Normal-(OS) 20x-02
	1	43.284	2238.76	0	65535	96902.6	893054030				2238.76	2238.76
	2	35.079	0	0	0	0	0				0
	3	54.8	184.661	0	65535	10119.4	93259982				184.66	184.651
	4	26.123	0.009	0	2205	0.242	2230				0.00926387
	Fig.1E
		Night IOPs after Vehicle and Dex injections
		Weeks	Veh1	Veh2	Veh3	Veh4	Veh5	Veh6	Veh7	Veh8		Dex1	Dex2	Dex3	Dex4	Dex5	Dex6	Dex7	Dex8
		0	14.2	15.6	10.8	13.2	13.4	16.8	11.4	13.4		14.2	12.4	12.8	12.8	13.8	13	12.4	13
		1	16.2	15.2	16.6	14.4	13.6	16	14	14.2		20	20.2	21.2	18.4	20.6	20.8	21.4	16.6
		2	15	14.8	14.2	14.8	13.6	14.4	14.4	15		23.8	20	22.2	23.2	22	19.4	16	19.2
		3	17.6	14.8	17.6	16.6	19.4	14.2	15	16.4		31.8	27.8	29.8	24.2	29.2	28.8	29.8	27.2
		4	17.6	15.6	16.8	18.6	19.4	15.6	15.4	16		27.6	25.4	28.6	26.6	27.2	27.6	27.4	27.6
		5	14.4	15.6	15.4	17.6	16.6	15.4	15.4	16.6		23.4	23.6	22.8	28.2	22.2	24.6	21.4	26
	Fig.1F
	Fig.1G		Relative densities over the control (GAPDH) were calculated using LI-COR software
			GAAD34	ATF4	CHOP	XBP1s	GAPDH	GAAD34/GAPDH	ATF4/GAPDH	CHOP/GAPDH	XBP1s/GAPDH		GAAD34/GAPDH*100	ATF4/GAPDH*100	CHOP/GAPDH*100	XBP1s/GAPDH*100
		Veh1	7.3	1.83	7.9	0.339	2690	0.00271375	0.000680297	0.0029368	0.000126022		0.271375	0.0680297	0.29368	0.0126022
		Veh2	0.322	1.05	2.41	0.238	1590	0.000202516	0.000660377	0.00151572	0.000149686		0.0202516	0.0660377	0.151572	0.0149686
		Veh3	5.11	2.81	8.21	0.259	2420	0.00211157	0.00116116	0.00339256	0.000107025		0.211157	0.116116	0.339256	0.0107025
		Dex1	13	5.3	17.4	0.335	1690	0.00769231	0.00313609	0.0102959	0.000198225		0.769231	0.313609	1.02959	0.0198225
		Dex2	20.7	6.9	25.1	0.62	1910	0.0108377	0.00361257	0.0131414	0.000324607		1.08377	0.361257	1.31414	0.0324607
		Dex3	2.96	2.1	12.6	0.947	896	0.00330357	0.00234375	0.0140625	0.00105692		0.330357	0.234375	1.40625	0.105692

## Sheet: Fig.2
Fig.2A
	IOP measured before and after Ad5.Empty and Ad5.ATF4 Intravitreal (IVT) injections
	weeks	Empty1	Empty2	Empty3	Empty4	Empty5	Empty6		ATF4-1	ATF4-2	ATF4-3	ATF4-4	ATF4-5	ATF4-6	ATF4-7	ATF4-8
	0	14.2	12.6	14.6	14.6	13.2	14.8		14.6	12.8	13.8	15	14.4	13.6	13.4	14
	1	15.8	16	15.4	12.6	14.2	NM		17.2	13	13.6	16.8	17.6	13.8	16.2	14.6
	2	NM	14.8	12.6	13.2	14.8	12.2		NM	20.6	19.8	20.2	NM	17	17	23.4
	3	NM	13.6	10.4	14.6	17	12.6		21.4	17	14.6	33.8	18	17.4	24	27.6
	4	16.6	14.2	12.6	12.4	17.2	14.6		29.6	19	18	36.6	17	16	30.4	25.2
	5	14.6	12.2	14.4	14	20.4	14.6		29.4	19.6	14.5	25.25	19.25	15.8	29	28.2
	6	14	13.6	14.4	13.8	19.6	15		24.4	18.8	19	40.8	24	18.2	31.8	31.2
			NM= Not measured ( We could't get proper IOP reading, due to inconsistant breath pattern or mice exposed insufficient isoflurane or mice wakeup while meauring)
Fig.2B
		Conventional outflow C (mL/min/mmHg)was measured in C57 mice injected with Ad5.Empty and Ad5.ATF4
		Animal ID	Empty/ATF4	C (mL/min/mmHg)
		12142	Ad5.Empty	0.035
		12142	Ad5.Empty	0.048
		12145	Ad5.Empty	0.019
		12145	Ad5.Empty	0.049
		12146	Ad5.Empty	0.058
		12146	Ad5.Empty	0.029
		12152	Ad5.ATF4	0.023
		12152	Ad5.ATF4	0.015
		12153	Ad5.ATF4	0.037
		12153	Ad5.ATF4	0.01
		12150	Ad5.ATF4	0.019
		12150	Ad5.ATF4	0.018

## Sheet: Fig.3
Fig.3A
	Night IOPs was measured in C57 before and after inection of lenti-viral vectors expressing GFP (control), ATF4 and CHOP.
	weeks	GFP	GFP	GFP	GFP	GFP	GFP	GFP		ATF4	ATF4	ATF4	ATF4	ATF4	ATF4	ATF4	ATF4		CHOP	CHOP	CHOP	CHOP	CHOP	CHOP	CHOP	CHOP
	0	19.6667	19.6667	19.6667	20.1667	19.2	18.7	19.02		17.8333	19.5	18.1667	19.1667	19	19.6667	19.5	19.3333		18.5	20.3333	17.8333	19.3333	18.5	19.1667	18.8333	18.3333
	2	18	18.1667	20.1667	20.1667	23.8333	19.1667	14.5		24.5	26.1667	23.1667	26.8333	17.3333	26.6667	24.5	25.6667		16.6667	19.5	17.5	19.1667	16.5	20.3333	15.6667	18.3333
	4	19.6667	19.5	17.6667	18.1667	18.5	18	18.3333		27.6667	21.8333	25.6667	25	24.3333	24.3333	22.1667	25.6667		17.5	17.8333	17.1667	18.3333	17.5	19.6667	16.1667	19.3333
	6	19	19.3333	17.5	17.8333	18.6667	18.8333	18.1667		26.3333	23.3333	24.5	26.1667	25.6667	24.8333	22.8333	25		18.1667	17.6667	17.6667	18	17.5	19	17	18.8333
	8	19	19	16	18.5	18	19	19.8		28.83	23.33	24.5	23.5	27.17	24.67	23.33	25.83		20.33	19.5	19.5	19	17.3	16.3	19.16	19.16
Fig.3B
		Animal ID	GFP/ATF4	Amplitude (uV)
		16909 OD	GFP	34.27
		16909 OS	GFP	33.2
		17098 OD	GFP	19.63
		17098 OS	GFP	21.83
		17099 OD	GFP	corneal opacity
		17099 OS	GFP	36.37
		16900 OD	ATF4	17.89
		16900 OS	ATF4	17.6
		16901 OD	ATF4	24
		16901 OS	ATF4	18.85
		16907 OD	ATF4	20.49
		16907 OS	ATF4	34.87
		16908 OD	ATF4	17.03
		16908 OS	ATF4	20.87
Fig.3D
	Animal ID	PERIPHERY														MIDDLE						CENTRAL
		1	2	3	4	5	6	7	8	9	10	11	12	13	Average	1	2	3	4	5	Average	1	2	3	4	Average
	16900-OD-ATF4	704	746	884	784	686	511	590	1136	568	1279	1305	808		833.417	1389	1092	1520	1503		1376	1638	1710	1682		1676.67
	16900-OS-ATF4	1630	1390	1293	784	502	548	583	217	647					843.778	1737	1788	950			1491.67	1596	1700	1615		1637
	16901-OD-ATF4	343	567	594	1185	1408	1143	1019	986	945	963	856	684	452	857.308	759	1591	1128	1219	897	1118.8	1494	1579	1623	1692	1597
	16901-OS-ATF4	647	685	598	721	866	1165	564	1021	1039	1046	1148	917		868.083	1157	1474	1658	1577		1466.5	1590	1672	1681		1647.67
	16907-OD-ATF4	1103	1102	790	1096	799	696	609	553	432	1138	1302	679		858.25	1567	1636	817	1619		1409.75	1666	1591	1684	1609	1637.5
	16907-OS-ATF4	716	1054	1099	1014	1000	469	667	603	656	595	616	497		748.833	1449	1605	878	1076		1252	1701	1809	1610	1751	1717.75
	16908-OD-ATF4	536	446	332	372	268	580	1209	1228	1228	806	1025	810		736.667	1589	568	1338	1573		1267	1586	1690	1749	1678	1675.75
	16908-OS-ATF4	565	764	666	961	943	904	768	917	1271	1422	1239	412		902.667	1109	1670	1353	1679		1452.75	1676	1672	1544	1698	1647.5
	16909-OD-GFP	844	799	847	1506	1311	1134	1027	911	1140	1421	902	748		1049.17	1178	1698	1585	1724		1546.25	1850	1660	1818	1720	1762
	16909-OS-GFP	1250	992	841	767	785	962	1207	1226	1179	1075	1429	1471	1348	1117.85	1664	1200	1578	1644		1521.5	1683	1647	1828	1793	1737.75
	17098-OD-GFP	1306	1288	1060	880	1026	1096	882	772	551	1390	1363			1055.82	1639	1675	1236	1526		1519	1624	1776	1636	1714	1687.5
	17098-OS-GFP	1063	879	816	803	904	1009	1441	1416	1432	1214	1145	968		1090.83	1784	1376	1753	1623		1634	1788	1701	1734	1730	1738.25
	17099-OS-GFP	1350	1339	1202	821	852	842	935	1048	1071	1256	1179	1300		1099.58	1735	1392	1741	1639		1626.75	1720	1827	1844	1787	1794.5
	16904-OD-GFP	975	1256	1356	1076	1047	1175	916	854	686	735	847	814		978.083	982	1570	1516	1411		1369.75	1487	1768	1524	1675	1613.5
	16904-OS-GFP	712	806	975	553	1174	1411	1288	1058	849					980.667	1392	1520	1564			1492	1538	1648	1626		1604
Fig.3F
	1895-ATF4	1896-ATF4	1897-ATF4	18109-ATF4	18111-ATF4	18103-GFP	18113-GFP	18115-GFP	18-114 -GFP	18-116 -GFP
	341	102	173	164	181	217	289	256	273	292		Peripheral
	309	66	165	216	123	280	293	282	297	278		Peripheral		Each count = 625 square mm2
	308	58	149	200	270	267	301	292	320	299		Peripheral		8 peripphery + 2 central = 6250 square mm2
	304	123	213	223	199	208	325	301	298	312		Peripheral
	346	233	102	229	98	285	332	304	339	316		Peripheral
	291	204	67	172	161	229	342	318	369	322		Peripheral
	265	198	202	197	135	230	364	319	372	358		Peripheral
	290	202	136	180	116	289	378	337	377	399		Peripheral
	338	171	198	310	295	323	424	346	380	325		Central
	384	226	203	312	267	382	447	354	411	412		Central
	2454	1186	1207	1581	1283	2005	2624	2409	2645	2576		Sum of periphery
	722	397	401	622	562	705	871	700	791	737		Sum of central
	3176	1583	1608	2203	1845	2710	3495	3109	3436	3313		Sum of periphery + Central
	68861	58852	61447	60291	67375	64492	58620	79660	77211	75525		square mm2		Total area of optic nerve
	6250	6250	6250	6250	6250	6250	6250	6250	6250	6250
	9.07626	10.6199	10.1714	10.3664	9.27644	9.69112	10.6619	7.84584	8.0947	8.27541		% area counted compared to toral area of optic nerve
	34992.4	14906	15809.1	21251.4	19889.1	27963.7	32780.3	39626.1	42447.5	40034.3		Axonal counts in the total area of optic nerve (extrapolated to 100%)							(peripheral + central)
			ATF4	Empty
			34992.4	27963.7
			14906	32780.3
			15809.1	39626.1
			21251.4	42447.5
			19889.1	40034.3
		AVG	21369.6	36570.4
		% 0f loss in ATF4		41.5658

## Sheet: Fig.4
Fig.4A
Fig.4B
Fig.4C
		IOP measured after intravitreal injections of Ad5.Empty, Ad5.ATF4 and Ad5. CHOP in normal C57 and CHOP-/- C57 mice
	Weeks	Ad5. Empty							Ad5 ATF4 Chop+/+									Ad5 ATF4 Chop-/-
	0	14.2	12.6	14.6	14.6	13.2	14.8		14.6	12.8	13.8	15	14.4	13.6	13.4	14		13	13.8	13.8	12.6	12.4	13.6	14.2	11.8
	1	15.8	16	15.4	12.6	14.2	NM		17.2	13	13.6	16.8	17.6	13.8	16.2	14.6		17	18	17.2	NM	20.6	15.6	20.8	NM
	2	NM	14.8	12.6	13.2	14.8	12.2		NM	20.6	19.8	20.2	NM	17	17	23.4		18.4	19.8	14.8	NM	18	16.8	14.8	NM
	3	NM	13.6	10.4	14.6	17	12.6		21.4	17	14.6	33.8	18	17.4	24	27.6		18.2	18.4	NM	18.8	17.2	13.2	18	16.4
	4	16.6	14.2	12.6	12.4	17.2	14.6		29.6	19	18	36.6	17	16	30.4	25.2		16.6	20	NM	18	21.2	13.6	17	18
	5	14.6	12.2	14.4	14	20.4	14.6		29.4	19.6	14.5	25.25	19.25	15.8	29	28.2		15.5	20.25	20	18.4	16	15.75	15.2	13.75

## Sheet: Fig.5
Fig.5A
		Note: The same samples (with same concentrations) run on different blots and utilized to probe all the mentioned markers
Fig.5B
Fig.5E
		Note: The western blot raw data (source data) was included in SI.15, which represents the densitometry of Fig. 5E
		Relative density over the control (GAPDH)
			Empty					CHOP					ATF4
		CHOP	0.154923	0.041532	0.868119	0.457762		0.569865	1.22007	1.39628	0.955655		2.96467	3.54061	2.4761	2.11291
		ATF4	0.455855	0.824871	1.02973	0.975455		0.672408	0.505656	0.993903	1.22599		1.798	3.35772	1.84533	1.94026
		Grp78	0.384308	0.378106	0.956138	0.711393		0.407276	0.38005	0.292045	0.457591		1.64414	2.79246	3.80684	3.02553
		Col 1	0.459853	0.934582	1.10509	1.15013		1.04137	0.770383	0.906171	1.31545		2.6782	2.26233	2.60923	2.15265
		FN	0.262869	0.693554	1.17177	1.41072		1.40534	1.15954	0.811599	0.803447		3.70164	6.21818	5.37285	5.25977
		CHOP
			Empty	CHOP	ATF4	GAPDH-Empty	GAPDH-CHOP	GAPDH-ATF4		Empty	CHOP	ATF4
			1.86	3.54	32.641	12.006	6.212	11.01		0.154923	0.569865	2.96467
			0.346	8.305	21.973	8.331	6.807	6.206		0.0415316	1.22007	3.54061
			5.898	9.39	17.818	6.794	6.725	7.196		0.868119	1.39628	2.4761
			2.238	4.935	16.056	4.889	5.164	7.599		0.457762	0.955655	2.11291
		ATF4
			Empty	CHOP	ATF4	GAPDH-Empty	GAPDH-CHOP	GAPDH-ATF4		Empty	CHOP	ATF4
			5.473	4.177	19.796	12.006	6.212	11.01		0.455855	0.672408	1.798
			6.872	3.442	20.838	8.331	6.807	6.206		0.824871	0.505656	3.35772
			6.996	6.684	13.279	6.794	6.725	7.196		1.02973	0.993903	1.84533
			4.769	6.331	14.744	4.889	5.164	7.599		0.975455	1.22599	1.94026
		Grp78
			Empty	CHOP	ATF4	GAPDH-Empty	GAPDH-CHOP	GAPDH-ATF4		Empty	CHOP	ATF4
			4.614	2.53	18.102	12.006	6.212	11.01		0.384308	0.407276	1.64414
			3.15	2.587	17.33	8.331	6.807	6.206		0.378106	0.38005	2.79246
			6.496	1.964	27.394	6.794	6.725	7.196		0.956138	0.292045	3.80684
			3.478	2.363	22.991	4.889	5.164	7.599		0.711393	0.457591	3.02553
		COl1
			Empty	CHOP	ATF4	GAPDH-Empty	GAPDH-CHOP	GAPDH-ATF4		Empty	CHOP	ATF4
			5.521	6.469	29.487	12.006	6.212	11.01		0.459853	1.04137	2.6782
			7.786	5.244	14.04	8.331	6.807	6.206		0.934582	0.770383	2.26233
			7.508	6.094	18.776	6.794	6.725	7.196		1.10509	0.906171	2.60923
			5.623	6.793	16.358	4.889	5.164	7.599		1.15013	1.31545	2.15265
		FN
			Empty	CHOP	ATF4	GAPDH-Empty	GAPDH-CHOP	GAPDH-ATF4		Empty	CHOP	ATF4
			3.156	8.73	40.755	12.006	6.212	11.01		0.262869	1.40534	3.70163
			5.778	7.893	38.59	8.331	6.807	6.206		0.693554	1.15954	6.21818
			7.961	5.458	38.663	6.794	6.725	7.196		1.17177	0.811599	5.37285
			6.897	4.149	39.969	4.889	5.164	7.599		1.41072	0.803447	5.25977

## Sheet: Fig.6
Fig.6A
	Note: The same samples (with same concentrations) run on different blots and utilized to probe all the mentioned markers
Fig.6D
Fig.6E
		Relative density of Clev.PARP over the control.
	Empty	ATF4	ATF4+CHOP KO	CHOP
	0.41	4.8822	0.775109	0.164972
	0.171548	2.14484	0.486577	0.330446
	0.248765	1.7177	0.381468	0.097605
Fig.6F
Fig.6G
		Relative density of Clev.PARP over the control (GAPDH)
	P47		Clev PARP	GAPDH		Clev PARP/GAPDH		Clev PARP/GAPDH*100
	Empty		0.0186	1540		1.20779e-05		0.00120779
	ATF4		0.417	1680		0.000248214		0.0248214
	ATF4 + cycloheximide		0.00997	1600		6.23125e-06		0.000623125
	P45
	Empty		0.0248	1690		1.46746e-05		0.00146746
	ATF4		0.381	1820		0.000209341		0.0209341
	ATF4 + cycloheximide		0.022	1890		1.16402e-05		0.00116402
	P56 gel2
	Empty		0.0053	502		1.05578e-05		0.00105578
	ATF4		0.332	540		0.000614815		0.0614815
	ATF4 + cycloheximide		0.014	532		2.63158e-05		0.00263158
Fig.6H
		Relative density of the puromycin over the control (GAPDH)
		ATF4	ATF4 + GADD34 KO
		0.231527	0.130051
		0.230602	0.142174
		0.226161	0.135787
		0.239252	0.140881
P65 gel 2 (1)
	Purmoycin	GAPDH		Puromycin/GAPDH	Puromycin/GAPDH*2
ATF4	188	812		0.231527
GADD34 KO	103	792		0.130051
P65 gel 2 (2)
	Purmoycin	GAPDH
ATF4	95.7	830		0.115301	0.230602
GADD34 KO	65.4	920		0.071087	0.142174
P66 gel 1 (1)
	Purmoycin	GAPDH
ATF4	185	818		0.226161
GADD34 KO	107	788		0.135787
P66 gel 1 (2)
	Purmoycin	GAPDH
ATF4	128	535		0.239252
GADD34 KO	112	795		0.140881
Fig.6I
Fig.6J
	Relative densities of GADD34 and Clev.PARP over the control GAPDH
	P55
		GADD34	Clev PARP	GAPDH		GADD34/GAPDH	Clev PARP/GAPDH		GADD34/GAPDH*100	Clev PARP/GAPDH*100
	Empty	1.04	0.0212	727		0.00143054	2.91609e-05		0.143054	0.00291609
	ATF4	2.65	1.57	656		0.00403963	0.00239329		0.403963	0.239329
	ATF4 + GADD34 KO	0.16	0.657	557		0.000287253	0.00117953		0.0287253	0.117953
	Empty	1.46	0.0916	763		0.0019135	0.000120052		0.19135	0.0120052
	ATF4	2.85	1.78	505		0.00564356	0.00352475		0.564356	0.352475
	ATF4 + GADD34 KO	0.525	0.0656	548		0.000958029	0.000119708		0.0958029	0.0119708
	P53
	Empty	0.109	0.00129	336		0.000324405	3.83929e-06		0.0324405	0.000383929
	ATF4	0.688	1.27	228		0.00301754	0.00557018		0.301754	0.557018
	ATF4 + GADD34 KO	0.25	0.145	412		0.000606796	0.000351942		0.0606796	0.0351942

## Sheet: Fig.7
Fig.7A
	IOPs measured in Veh/Dex injected mice after one week ISRIB eye drops
	Veh	Veh + ISRIB	Dex	Dex+ISRIB
	16.6	15.6	19.6	17.2
	16.6	15.2	17.8	16.6
	15.6	15	17.8	16.2
	16.6	15.6	21	16.2
Fig.7B
	Western blot raw data was presented in SI.21 (supplimentory figures)
	Relative densities over the control
	GAPDH
	Veh	15.2
	Veh	18.18
	Veh	10.673
	Dex	12.68
	Dex	12.12
	Dex	11.25
	Dex+ISRIB	9.96
	Dex+ISRIB	12.45
	Dex+ISRIB	11.5
	CHOP		GAPDH	CHOP/GAPDH
	Veh	3.28	15.2	0.215789
	Veh	1.77	18.18	0.0973597
	Veh	0.97	10.673	0.0908835
	Dex	23.76	12.68	1.87382
	Dex	19.28	12.12	1.59076
	Dex	14.87	11.25	1.32178
	Dex+ISRIB	6.37	9.96	0.639558
	Dex+ISRIB	13.12	12.45	1.05382
	Dex+ISRIB	10.19	11.5	0.886087
	ATF4		GAPDH
	Veh	2.91	15.2	0.191447
	Veh	0.55	18.18	0.030253
	Veh	1.43	10.673	0.133983
	Dex	25.02	12.68	1.97319
	Dex	20.13	12.12	1.66089
	Dex	8.76	11.25	0.778667
	Dex+ISRIB	8.69	9.96	0.87249
	Dex+ISRIB	5.61	12.45	0.450602
	Dex+ISRIB	2.1	11.5	0.182609
	Grp78		GAPDH
	Veh	3.26	15.2	0.214474
	Veh	2.49	18.18	0.136964
	Veh	1.96	10.673	0.183641
	Dex	14.12	12.68	1.11356
	Dex	14.03	12.12	1.15759
	Dex	15.11	11.25	1.34311
	Dex+ISRIB	3.03	9.96	0.304217
	Dex+ISRIB	4.62	12.45	0.371084
	Dex+ISRIB	2.86	11.5	0.248696
	Grp94		GAPDH
	Veh	1.23	15.2	0.0809211
	Veh	0.26	18.18	0.0143014
	Veh	0.44	10.673	0.0412255
	Dex	14.01	12.68	1.10489
	Dex	16.32	12.12	1.34653
	Dex	7.1	11.25	0.631111
	Dex+ISRIB	2.16	9.96	0.216867
	Dex+ISRIB	3.89	12.45	0.31245
	Dex+ISRIB	2.1	11.5	0.182609
	FN		GAPDH
	Veh	1.02	15.2	0.0671053
	Veh	3.04	18.18	0.167217
	Veh	1.98	10.673	0.185515
	Dex	22.09	12.68	1.74211
	Dex	23.21	12.12	1.91502
	Dex	24.92	11.25	2.21511
	Dex+ISRIB	6.26	9.96	0.628514
	Dex+ISRIB	8.12	12.45	0.652209
	Dex+ISRIB	2.92	11.5	0.253913
Fig.7C
	ISRIB TgMyoc
	2015-10-20
	ID #	OD				Avg	OS				Avg
	9271	16	16	15	15	15.5	9	10	10	8	9.25	Veh	ISRIB	diff
	9272	14	15	14	16	14.75	10	12	10	12	11	14.2	9.6	4.6
	9274	14	15	15	15	14.75	10	8	8	10	9
	9275	14	13	13	13	13.25	8	8	10	10	9
	9276	14	12	12	13	12.75	11	9	11	8	9.75
			OD = Vehicle
			OS= ISRIB
Fig.7D
	Empty	ATF4ΔRK
	22.6667	19
	22.6667	18.3333
	23.6667	14.3333
	17	11.1667
Fig.7E
Fig.7F					Fig.7G				Fig.7H
		Relative densities over the control
	FN	Control	ATF4∆RK		CHOP	Control	ATF4∆RK		ATF4	Control	ATF4∆RK
		0.89	0.1			13.81	3.1			0.016	0.052
		0.83	0.07			24.4	6.2			0.032	0.058
		0.7	0.28			15	6.23			0.048	0.062

## Sheet: Fig.8
Fig.8A
Fig.8B
		The densitometry of puromycin over the control (GAPDH)
		NTM (1)	NTM(2)	GTM (1)	GTM (2)
		0.0212	0.00564	0.0198	0.12264
		0.0186	0.0334	0.10928	0.0357
		0.0192	0.0666	0.0356	0.0353
		0.0072	0.000192	0.0487
Fig.8C
Fig.8D
		Puromycin/GAPDH relative densities
		Veh	Dex	Dex+ISRIB(200nM)		Veh	Dex	Dex+ISRIB(1uM)
		0.2201	0.6643	0.3536		0.143	0.6009	0.2063
		0.5527	0.8939	0.8365		0.2709	0.63733	0.2834
		0.2884	0.8754	0.6559		0.251	0.6376	0.2809
	P71
		Veh	Dex	Dex+ISRIB(200nM)		Veh	Dex	Dex+ISRIB(1uM)
	Puromycin	192	564	290		94	396	142
	GAPDH	872	849	820		657	659	688
	Puro/GAPDH	0.220183	0.664311	0.353659		0.143075	0.60091	0.206395
	P72
		Veh	Dex	Dex+ISRIB(200nM)		Veh	Dex	Dex+ISRIB(1uM)
	Puromycin	482	759	686		178	420	195
	GAPDH	872	849	820		657	659	688
	Puro/GAPDH	0.552752	0.893993	0.836585		0.270928	0.637329	0.28343
	P72
		Veh	Dex	Dex+ISRIB(200nM)		Veh	Dex	Dex+ISRIB(1uM)
	Puromycin	225	668	509		176	454	202
	GAPDH	780	763	776		701	712	719
	Puro/GAPDH	0.288462	0.875491	0.655928		0.25107	0.63764	0.280946
Fig.8E
Fig.8F
Fig.8G
		Note: The same samples (with same concentrations) loaded on 2 different gels and stained the mentioned markers.

## Sheet: SI.5
SI.5
	2019-07-10
			18712
			18713		OD - injected with Ad5.CMV.GFP (2X10*7 pfu/eye)
			18714		OS - injected with Ad5.CMV.ATF4 (2X10*7 pfu/eye)
			18715
	2019-07-19		Isoflurane day IOP
		OS						AVG	OD						AVG			AVG		Delta change
	18712	15	16	15	15	16	16	15.5	12	12	11	12	12	12	11.8333		Ad5.GFP	12.125		4.5
	18713	20	19	20	20	20	19	19.6667	12	12	13	13	13	12	12.5		Ad5.ATF4	16.625
	18714	16	16	16	15	16	16	15.8333	12	11	12	12	12	12	11.8333
	18715	16	16	15	15	16	15	15.5	12	13	13	12	12	12	12.3333
	2019-07-24		Isoflurane day IOP
		OS						AVG	OD						AVG			AVG		Delta change
	18712	19	20	19	19	18	19	19	13	14	14	13	14	14	13.6667		Ad5.GFP	13.5833		5.5
	18713	15	17	16	15	15	16	15.6667	12	13	12	12	12	13	12.3333		Ad5.ATF4	19.0833
	18714	19	19	18	19	18	19	18.6667	14	15	14	14	14	15	14.3333
	18715	23	22	23	24	23	23	23	13	14	15	15	14	13	14

## Sheet: SI.8
SI.8
	weeks	Empty								ATF4								CHOP
	0	16	16.6667	16.5	16.6667	17.125	16.05	15.65		16.6667	16.6667	16.6667	15.5	16.6667	16.8333	16.6667	17		15.3333	16.1667	15.5	16.3333	16.5	15.6667	16.5	15.3333
	1	16.3333	15.8333	15.8333	16.5	17	16.5	17		20.3333	18.6667	18.1667	17.8333	18.5	20.6667	18.5	18.5		16	15.3333	16.3333	15.3333	17.8333	18.1667	18.5	19
	2	14	13.6667	14	14.8333	16.5	15.5	16.1667		21.3333	16.8333	19.6667	17.3333	19.6667	21.3333	20.8333	22.1667		16.5	16.5	17.3333	16.6667	15.1667	14.3333	14.3333	14.5
	3	17.3333	16.1667	17.3333	16.8333	17.8333	16.3333	16.6667		18.5	19.1667	19.5	18.8333	17.8333	22.3333	18.6667	22.1667		15.5	16.3333	16.5	15.5	18.5	18.5	18.3333	18.5
	4	16.6667	16.3333	17.3333	17.8333	17.6667	17.3333	16.3333		20.1667	17.5	18.1667	17.1667	18.6667	21.3333	18.5	22		15.1667	17.3333	14.3333	17.8333	17.1667	17.3333	17.6667	18.1667
	5	17.6667	18.6667	17.3333	16	18.6667	17	18.3333		17.6667	18.5	17.6667	18.3333	20.1667	22.3333	17.5	23.3333		15.5	15.3333	17.1667	16.6667	15.8333	16.5	18.1667	18.3333
		IOP was measured during day time with isoflurane anesthesia

[truncated: 7 more sheets: SI.12, SI.14, SI.15, SI.17, SI..18, SI.20, SI.21]
